# Supplementary material for: PARylation prevents the proteasomal degradation of topoisomerase I DNA-protein crosslinks and induces their deubiquitylation
Source: Nat Commun. 2021 Aug 18;12:5010. doi: 10.1038/s41467-021-25252-9 (PMC8373905; doi:10.1038/s41467-021-25252-9)
Supplement: Supplementary file 18 — Source Data [file 41467_2021_25252_MOESM18_ESM.zip]

Archive with 14 entries (14 files):
- Source data/Figure 1a. jump distance histogram.opj
- Source data/Figure 1b. Quantitation of TOP1 single molecules after treatments.pzfx
- Source data/Figure 4f. Tail moment analysis of comet assay.pzfx
- Source data/Figure 4h. gH2AX quantitation.pzfx
- Source data/Figure 4h. IdU quantitation.pzfx
- Source data/Figure 5e. Densitometric analysis of the modified RADAR assay.pzfx
- Source data/Supplementary figure 2c. TOP1-PAR PLA quantitation.pzfx
- Source data/Supplementary figure 2g. Densitometric analysis of ICE assay.pzfx
- Source data/Supplementary figure 3a. TOP1-TDP1 PLA quantitation.pzfx
- Source data/Supplementary figure 3c. Densitometric analysis of ICE assay.pzfx
- Source data/Supplementary figure 4b. Tail moment analysis of comet assay.pzfx
- Source data/Supplementary figure 5a. TOP1-USP7 PLA quantitation.pzfx
- Source data/Supplementary figure 5c. gH2AX quantitation.pzfx
- Source data/Uncropped blots.pdf
